# Supplementary material for: Phylogenetic and morphological analyses of Coniochaeta isolates recovered from Inner Mongolia and Yunnan revealed three new endolichenic fungal species
Source: MycoKeys. 2021 Sep 9;83:105–21. doi: 10.3897/mycokeys.83.71140 (PMC8445908; doi:10.3897/mycokeys.83.71140)
Supplement: XML Treatment for Coniochaeta fibrosae [file mycokeys.83.71140-treatment1.xml]

<!DOCTYPE tp:taxon-treatment
  PUBLIC "-//TaxonX//DTD Taxonomic Treatment Publishing DTD v0 20100105//EN" "tax-treatment-NSO.dtd">
<tp:taxon-treatment xmlns:tp="http://www.plazi.org/taxpub"><tp:treatment-meta><kwd-group><label>Taxon classification</label><kwd><named-content xmlns:xlink="http://www.w3.org/1999/xlink" content-type="kingdom">Fungi</named-content></kwd><kwd><named-content xmlns:xlink="http://www.w3.org/1999/xlink" content-type="order">Coniochaetales</named-content></kwd><kwd><named-content xmlns:xlink="http://www.w3.org/1999/xlink" content-type="family">Coniochaetaceae</named-content></kwd></kwd-group><mixed-citation publication-type="journal"><person-group><name><surname>Si</surname><given-names>Hong-Li</given-names></name><name><surname>Su*</surname><given-names>Yue-Min</given-names></name><name><surname>Zheng</surname><given-names>Xiao-Xiao</given-names></name><name><surname>Ding</surname><given-names>Meng-Yao</given-names></name><name><surname>Bose</surname><given-names>Tanay</given-names></name><name><surname>Chang</surname><given-names>Run-Lei</given-names></name></person-group><article-title>Phylogenetic and morphological analyses of <italic><tp:taxon-name><tp:taxon-name-part taxon-name-part-type="genus" reg="Coniochaeta">Coniochaeta</tp:taxon-name-part></tp:taxon-name></italic> isolates recovered from Inner Mongolia and Yunnan revealed three new endolichenic fungal species</article-title><source>MycoKeys</source><day>09</day><month>9</month><year>2021</year><volume>83</volume><fpage>105</fpage><lpage>121</lpage><pub-id pub-id-type="doi">10.3897/mycokeys.83.71140</pub-id></mixed-citation></tp:treatment-meta><tp:nomenclature><tp:taxon-name>
              <object-id xmlns:xlink="http://www.w3.org/1999/xlink" content-type="arpha" xlink:type="simple">6DC014B1-5414-520D-B337-698C4393AC2C</object-id>
              <tp:taxon-name-part taxon-name-part-type="genus" reg="Coniochaeta">Coniochaeta</tp:taxon-name-part>
              <tp:taxon-name-part taxon-name-part-type="species" reg="fibrosae">fibrosae</tp:taxon-name-part>
              <object-id xmlns:xlink="http://www.w3.org/1999/xlink" content-type="mycobank" xlink:type="simple">839390</object-id>
            </tp:taxon-name><tp:taxon-authority>H. L. Si &amp; Y. M. Su</tp:taxon-authority><tp:taxon-status xmlns:xlink="http://www.w3.org/1999/xlink" xlink:type="simple">sp. nov.</tp:taxon-status><xref ref-type="fig" rid="F2">Figure 2</xref></tp:nomenclature><tp:treatment-sec sec-type="Holotype" id="SECID0ENMAI"><title>Holotype.</title><p>China, Yunnan Province: Tiesuo township, <named-content xmlns:xlink="http://www.w3.org/1999/xlink" content-type="dwc:verbatimCoordinates" xlink:type="simple"><named-content content-type="geo-json" specific-use="{&#34;type&#34;:&#34;Point&#34;,&#34;coordinates&#34;:[100.950833,26.553056]}" id="NCID0EWMAI" xlink:type="simple">26°32'71"N, 100°57'3"E</named-content></named-content>, ca. 2120 m elev., isolated from <italic><tp:taxon-name><tp:taxon-name-part taxon-name-part-type="genus" reg="Candelaria">Candelaria</tp:taxon-name-part><tp:taxon-name-part taxon-name-part-type="species" reg="fibrosa">fibrosa</tp:taxon-name-part></tp:taxon-name></italic>, 13 Nov 2020, H. L. Si, CX03C1 (<abbrev xmlns:xlink="http://www.w3.org/1999/xlink" content-type="institution" xlink:title="Institute of Microbiology" id="ABBRID0EGNAI" xlink:type="simple">HMAS</abbrev> 350271, holotype), ex-type culture CGMCC3.20304.</p></tp:treatment-sec><tp:treatment-sec sec-type="etymology" id="SECID0ELNAI"><title>Etymology.</title><p>The name relates to the lichen <italic><tp:taxon-name><tp:taxon-name-part taxon-name-part-type="genus" reg="Candelaria">Candelaria</tp:taxon-name-part><tp:taxon-name-part taxon-name-part-type="species" reg="fibrosa">fibrosa</tp:taxon-name-part></tp:taxon-name></italic> and both isolates of this fungus were isolated from its medulla.</p></tp:treatment-sec><tp:treatment-sec sec-type="description" id="SECID0E3NAI"><title>Description.</title><p>Colony on <abbrev xmlns:xlink="http://www.w3.org/1999/xlink" xlink:title="potato dextrose agar" id="ABBRID0ECOAI" xlink:type="simple">PDA</abbrev> after 8 d, hyphae hyaline, multi-guttulate, septate, smooth-walled; conidiophores short; conidiogenous cells hyaline, phialidic or oval in shape, single or in clusters on short lateral branches, measuring 2.9–7.2 × 1.8–3.7 μm (x̄= 4.7 × 2.6 μm, n = 50) (Fig. <xref ref-type="fig" rid="F2">2f, g</xref>); two types of conidia were observed, swollen conidia were hyaline, one-celled, dumb-bell-shaped, with hyphae emerging from both ends (Fig. <xref ref-type="fig" rid="F2">2d, e</xref>), measuring 7.6–16.5 × 2.3–4.1 μm (x̄ = 9.7 × 3.1 μm, n = 50) (Fig. <xref ref-type="fig" rid="F2">2c</xref>), oblong conidia were hyaline, one-celled, often oblong to ellipsoidal in shape, measuring 3.4–6.8 × 1.4–2.7 μm (x̄ = 4.7 × 1.8 μm, n = 50) (Fig. <xref ref-type="fig" rid="F2">2h</xref>). Chlamydospores absent. Sexual morph unknown.</p><fig id="F2" position="float" orientation="portrait"><object-id xmlns:xlink="http://www.w3.org/1999/xlink" content-type="doi" xlink:type="simple">10.3897/mycokeys.83.71140.figure2</object-id><object-id xmlns:xlink="http://www.w3.org/1999/xlink" content-type="arpha" xlink:type="simple">CE4798C6-830A-5EFA-9298-91AA6E6BC024</object-id><label>Figure 2.</label><caption><p>Morphological characters of <italic><tp:taxon-name><tp:taxon-name-part taxon-name-part-type="genus" reg="Coniochaeta">Coniochaeta</tp:taxon-name-part><tp:taxon-name-part taxon-name-part-type="species" reg="fibrosae">fibrosae</tp:taxon-name-part></tp:taxon-name></italic> sp. nov. (<abbrev xmlns:xlink="http://www.w3.org/1999/xlink" content-type="institution" xlink:title="Institute of Microbiology" id="ABBRID0EJPAI" xlink:type="simple">HMAS</abbrev> 350271) <bold>a, b</bold> cultures on <abbrev xmlns:xlink="http://www.w3.org/1999/xlink" xlink:title="potato dextrose agar" id="ABBRID0EQPAI" xlink:type="simple">PDA</abbrev> from the surface and reverse <bold>c</bold> swollen conidia <bold>d, e</bold> swollen conidia germinate hyphae <bold>f, g</bold> conidiogenous cells <bold>h</bold> conidia. Scale bars: 10 μm.</p></caption><graphic xmlns:xlink="http://www.w3.org/1999/xlink" xlink:href="mycokeys-83-105-g002.jpg" position="float" orientation="portrait" xlink:type="simple" id="oo_586581.jpg"><uri content-type="original_file" xlink:type="simple">https://binary.pensoft.net/fig/586581</uri></graphic></fig></tp:treatment-sec><tp:treatment-sec sec-type="description" id="SECID0EBQAI"><title>Culture characteristics.</title><p>The optimal temperature for growth was 25 °C on <abbrev xmlns:xlink="http://www.w3.org/1999/xlink" xlink:title="potato dextrose agar" id="ABBRID0EHQAI" xlink:type="simple">PDA</abbrev>. No growth was detected at 5 and 35 °C. Colonies on <abbrev xmlns:xlink="http://www.w3.org/1999/xlink" xlink:title="potato dextrose agar" id="ABBRID0ELQAI" xlink:type="simple">PDA</abbrev> after 8 d at 25 °C were white, circular, margin entire, flat, dense, partially immersed in the medium and sticky protuberance at the centre of the colony.</p></tp:treatment-sec><tp:treatment-sec sec-type="Additional specimen examined" id="SECID0EPQAI"><title>Additional specimen examined.</title><p>China, Yunnan Province: Tiesuo township, <named-content xmlns:xlink="http://www.w3.org/1999/xlink" content-type="dwc:verbatimCoordinates" xlink:type="simple"><named-content content-type="geo-json" specific-use="{&#34;type&#34;:&#34;Point&#34;,&#34;coordinates&#34;:[100.950833,26.553056]}" id="NCID0EYQAI" xlink:type="simple">26°32'71"N, 100°57'3"E</named-content></named-content>, ca. 2120 m elev., isolated from on <italic><tp:taxon-name><tp:taxon-name-part taxon-name-part-type="genus" reg="Candelaria">Candelaria</tp:taxon-name-part><tp:taxon-name-part taxon-name-part-type="species" reg="fibrosa">fibrosa</tp:taxon-name-part></tp:taxon-name></italic>, 13 Nov 2020, H. L. Si, CX04D1.</p></tp:treatment-sec><tp:treatment-sec sec-type="notes" id="SECID0EIRAI"><title>Notes.</title><p>In the phylogenetic analyses, both isolates of <italic><tp:taxon-name><tp:taxon-name-part taxon-name-part-type="genus" reg="Coniochaeta">C.</tp:taxon-name-part><tp:taxon-name-part taxon-name-part-type="species" reg="fibrosae">fibrosae</tp:taxon-name-part></tp:taxon-name></italic> sp. nov. formed a monophyletic clade, but the sister taxon differed between datasets. These sibling species were either <italic><tp:taxon-name><tp:taxon-name-part taxon-name-part-type="genus" reg="Coniochaeta">C.</tp:taxon-name-part><tp:taxon-name-part taxon-name-part-type="species" reg="boothii">boothii</tp:taxon-name-part></tp:taxon-name></italic> (<abbrev xmlns:xlink="http://www.w3.org/1999/xlink" xlink:title="internal transcribed spacers" id="ABBRID0EESAI" xlink:type="simple">ITS</abbrev>) or <italic><tp:taxon-name><tp:taxon-name-part taxon-name-part-type="genus" reg="Coniochaeta">C.</tp:taxon-name-part><tp:taxon-name-part taxon-name-part-type="species" reg="pulveracea">pulveracea</tp:taxon-name-part></tp:taxon-name></italic> (<abbrev xmlns:xlink="http://www.w3.org/1999/xlink" xlink:title="large subunit rRNA gene" id="ABBRID0ETSAI" xlink:type="simple">LSU</abbrev> and concatenated). Both of these sibling species were described, based on their sexual state and chlamydospores (<xref ref-type="bibr" rid="B21">Manoharachary and Ramarao 1973</xref>; <xref ref-type="bibr" rid="B32">Romero et al. 1999</xref>; <xref ref-type="bibr" rid="B11">García et al. 2006</xref>). However, we did not find sexual reproductive structures in our species. As a result, we were unable to compare the morphology of these species.</p></tp:treatment-sec><ref-list><ref id="B21"><mixed-citation xmlns:xlink="http://www.w3.org/1999/xlink" xlink:type="simple"><person-group><name name-style="western"><surname>Manoharachary</surname><given-names>C</given-names></name><name name-style="western"><surname>Ramarao</surname><given-names>P</given-names></name></person-group> (<year>1973</year>) <article-title><italic><tp:taxon-name><tp:taxon-name-part taxon-name-part-type="genus">Thielavia</tp:taxon-name-part><tp:taxon-name-part taxon-name-part-type="species">boothii</tp:taxon-name-part></tp:taxon-name></italic> sp. nov. from pond mud.</article-title><source>Transactions of the British Mycological Society</source><volume>61</volume>: <fpage>196</fpage>–<lpage>198</lpage>. <ext-link xlink:type="simple" ext-link-type="doi" xlink:href="10.1016/S0007-1536(73)80105-6">https://doi.org/10.1016/S0007-1536(73)80105-6</ext-link></mixed-citation></ref><ref id="B32"><mixed-citation xmlns:xlink="http://www.w3.org/1999/xlink" xlink:type="simple"><person-group><name name-style="western"><surname>Romero</surname><given-names>AI</given-names></name><name name-style="western"><surname>Carmaran</surname><given-names>CC</given-names></name><name name-style="western"><surname>Lorenzo</surname><given-names>LE</given-names></name></person-group> (<year>1999</year>) <article-title>A new species of <italic><tp:taxon-name><tp:taxon-name-part taxon-name-part-type="genus">Coniochaeta</tp:taxon-name-part></tp:taxon-name></italic> with a key to the species known in Argentina.</article-title><source>Mycological Research</source><volume>103</volume>: <fpage>689</fpage>–<lpage>695</lpage>. <ext-link xlink:type="simple" ext-link-type="doi" xlink:href="10.1017/S0953756298007564">https://doi.org/10.1017/S0953756298007564</ext-link></mixed-citation></ref><ref id="B11"><mixed-citation xmlns:xlink="http://www.w3.org/1999/xlink" xlink:type="simple"><person-group><name name-style="western"><surname>García</surname><given-names>D</given-names></name><name name-style="western"><surname>Stchigel</surname><given-names>AM</given-names></name><name name-style="western"><surname>Cano</surname><given-names>J</given-names></name><name name-style="western"><surname>Calduch</surname><given-names>M</given-names></name><name name-style="western"><surname>Hawksworth</surname><given-names>DL</given-names></name><name name-style="western"><surname>Guarro</surname><given-names>J</given-names></name></person-group> (<year>2006</year>) <article-title>Molecular phylogeny of <tp:taxon-name><tp:taxon-name-part taxon-name-part-type="order">Coniochaetales</tp:taxon-name-part></tp:taxon-name>.</article-title><source>Mycological Research</source><volume>110</volume>: <fpage>1271</fpage>–<lpage>1289</lpage>. <ext-link xlink:type="simple" ext-link-type="doi" xlink:href="10.1016/j.mycres.2006.07.007">https://doi.org/10.1016/j.mycres.2006.07.007</ext-link></mixed-citation></ref></ref-list></tp:taxon-treatment>
