# Supplementary material for: Phylogenetic and morphological analyses of Coniochaeta isolates recovered from Inner Mongolia and Yunnan revealed three new endolichenic fungal species
Source: MycoKeys. 2021 Sep 9;83:105–21. doi: 10.3897/mycokeys.83.71140 (PMC8445908; doi:10.3897/mycokeys.83.71140)
Supplement: XML Treatment for Coniochaeta mongoliae [file mycokeys.83.71140-treatment3.xml]

<!DOCTYPE tp:taxon-treatment
  PUBLIC "-//TaxonX//DTD Taxonomic Treatment Publishing DTD v0 20100105//EN" "tax-treatment-NSO.dtd">
<tp:taxon-treatment xmlns:tp="http://www.plazi.org/taxpub"><tp:treatment-meta><kwd-group><label>Taxon classification</label><kwd><named-content xmlns:xlink="http://www.w3.org/1999/xlink" content-type="kingdom">Fungi</named-content></kwd><kwd><named-content xmlns:xlink="http://www.w3.org/1999/xlink" content-type="order">Coniochaetales</named-content></kwd><kwd><named-content xmlns:xlink="http://www.w3.org/1999/xlink" content-type="family">Coniochaetaceae</named-content></kwd></kwd-group><mixed-citation publication-type="journal"><person-group><name><surname>Si</surname><given-names>Hong-Li</given-names></name><name><surname>Su*</surname><given-names>Yue-Min</given-names></name><name><surname>Zheng</surname><given-names>Xiao-Xiao</given-names></name><name><surname>Ding</surname><given-names>Meng-Yao</given-names></name><name><surname>Bose</surname><given-names>Tanay</given-names></name><name><surname>Chang</surname><given-names>Run-Lei</given-names></name></person-group><article-title>Phylogenetic and morphological analyses of <italic><tp:taxon-name><tp:taxon-name-part taxon-name-part-type="genus" reg="Coniochaeta">Coniochaeta</tp:taxon-name-part></tp:taxon-name></italic> isolates recovered from Inner Mongolia and Yunnan revealed three new endolichenic fungal species</article-title><source>MycoKeys</source><day>09</day><month>9</month><year>2021</year><volume>83</volume><fpage>105</fpage><lpage>121</lpage><pub-id pub-id-type="doi">10.3897/mycokeys.83.71140</pub-id></mixed-citation></tp:treatment-meta><tp:nomenclature><tp:taxon-name>
              <object-id xmlns:xlink="http://www.w3.org/1999/xlink" content-type="arpha" xlink:type="simple">F4350B40-E623-595F-9E93-A90FC25D35DD</object-id>
              <tp:taxon-name-part taxon-name-part-type="genus" reg="Coniochaeta">Coniochaeta</tp:taxon-name-part>
              <tp:taxon-name-part taxon-name-part-type="species" reg="mongoliae">mongoliae</tp:taxon-name-part>
              <object-id xmlns:xlink="http://www.w3.org/1999/xlink" content-type="mycobank" xlink:type="simple">839389</object-id>
            </tp:taxon-name><tp:taxon-authority>H. L. Si &amp; Y. M. Su</tp:taxon-authority><tp:taxon-status xmlns:xlink="http://www.w3.org/1999/xlink" xlink:type="simple">sp. nov.</tp:taxon-status><xref ref-type="fig" rid="F4">Figure 4</xref></tp:nomenclature><tp:treatment-sec sec-type="Holotype" id="SECID0EIABI"><title>Holotype.</title><p>China, the Inner Mongolia Autonomous Region, Chifeng City, <named-content xmlns:xlink="http://www.w3.org/1999/xlink" content-type="dwc:verbatimCoordinates" xlink:type="simple"><named-content content-type="geo-json" specific-use="{&#34;type&#34;:&#34;Point&#34;,&#34;coordinates&#34;:[118.749167,44.229444]}" id="NCID0ERABI" xlink:type="simple">44°13'46"N, 118°44'57"E</named-content></named-content>, ca. 1500 m elev., isolated from the medulla of <italic><tp:taxon-name><tp:taxon-name-part taxon-name-part-type="genus" reg="Ramalina">Ramalina</tp:taxon-name-part><tp:taxon-name-part taxon-name-part-type="species" reg="sinensis">sinensis</tp:taxon-name-part></tp:taxon-name></italic>, 11 Oct 2019, H. L. Si, CS-09 (<abbrev xmlns:xlink="http://www.w3.org/1999/xlink" content-type="institution" xlink:title="Institute of Microbiology" id="ABBRID0EBBBI" xlink:type="simple">HMAS</abbrev> 350270, holotype), ex-type living culture, <named-content xmlns:xlink="http://www.w3.org/1999/xlink" content-type="dwc:institutional_code" xlink:type="simple">CGMCC</named-content> 3.20250.</p></tp:treatment-sec><tp:treatment-sec sec-type="etymology" id="SECID0ELBBI"><title>Etymology.</title><p>The lichen was collected in the Inner Mongolia Autonomous Region, thus the name.</p></tp:treatment-sec><tp:treatment-sec sec-type="description" id="SECID0EQBBI"><title>Description.</title><p>Colony on <abbrev xmlns:xlink="http://www.w3.org/1999/xlink" xlink:title="potato dextrose agar" id="ABBRID0EWBBI" xlink:type="simple">PDA</abbrev> after 8 d, hyphae hyaline, multi-guttulate, septate, smooth-walled, often with hyphal strands consolidating to form bundles; conidiophores short or absent; conidiogenous cells hyaline, flask or acicular in shape, measuring 3.3–12.5 × 1.6–5.1 μm (x̅ = 6.6 × 2.9 μm, n = 50) (Fig. <xref ref-type="fig" rid="F4">4c, d</xref>); conidia hyaline, smooth-walled, ellipsoidal, 3.3–8.4 × 0.6–1.9 μm (x̅ = 4.8 × 1.3 μm, n = 50) (Fig. <xref ref-type="fig" rid="F4">4g and h</xref>); chlamydospore solitary or in short chains, hyaline, thick-walled, elongate ellipsoidal or almost globose in shape, measuring 2.7–6.7 × 2.6–5.4 μm (x̅ = 4.6 × 3.8 μm, n = 50) (Fig. <xref ref-type="fig" rid="F4">4e, f</xref>). Sexual morph unknown.</p></tp:treatment-sec><tp:treatment-sec sec-type="description" id="SECID0EGCBI"><title>Culture characteristics.</title><p>The optimal temperature for growth is 25 °C. No growth was detected at 5 °C and 35 °C. Colonies on <abbrev xmlns:xlink="http://www.w3.org/1999/xlink" xlink:title="potato dextrose agar" id="ABBRID0EMCBI" xlink:type="simple">PDA</abbrev> after 8 d at 25 °C were white to light pink in colour, circular, flat, dense, partially immersed in the medium, the centre of the colony is rough, forming radial grooves.</p></tp:treatment-sec><tp:treatment-sec sec-type="notes" id="SECID0EQCBI"><title>Notes.</title><p>In the phylogenetic tree using the concatenated dataset, <italic><tp:taxon-name><tp:taxon-name-part taxon-name-part-type="genus" reg="Coniochaeta">Coniochaeta</tp:taxon-name-part><tp:taxon-name-part taxon-name-part-type="species" reg="mongoliae">mongoliae</tp:taxon-name-part></tp:taxon-name></italic> sp. nov. clustered in a clade that included <italic><tp:taxon-name><tp:taxon-name-part taxon-name-part-type="genus" reg="Coniochaeta">C.</tp:taxon-name-part><tp:taxon-name-part taxon-name-part-type="species" reg="sinensis">sinensis</tp:taxon-name-part></tp:taxon-name></italic> sp. nov., <italic><tp:taxon-name><tp:taxon-name-part taxon-name-part-type="genus" reg="Coniochaeta">C.</tp:taxon-name-part><tp:taxon-name-part taxon-name-part-type="species" reg="vineae">vineae</tp:taxon-name-part></tp:taxon-name></italic> and <italic><tp:taxon-name><tp:taxon-name-part taxon-name-part-type="genus" reg="Coniochaeta">C.</tp:taxon-name-part><tp:taxon-name-part taxon-name-part-type="species" reg="fasciculata">fasciculata</tp:taxon-name-part></tp:taxon-name></italic>, but with low statistical support. Moreover, these four species have substantial morphological differences (for details, see the notes for <italic><tp:taxon-name><tp:taxon-name-part taxon-name-part-type="genus" reg="Coniochaeta">C.</tp:taxon-name-part><tp:taxon-name-part taxon-name-part-type="species" reg="sinensis">sinensis</tp:taxon-name-part></tp:taxon-name></italic> sp. nov.).</p></tp:treatment-sec><tp:treatment-sec><!--Section generated to contain objects referenced in tp:taxon-treatment.--><fig id="F4" position="float" orientation="portrait"><object-id xmlns:xlink="http://www.w3.org/1999/xlink" content-type="doi" xlink:type="simple">10.3897/mycokeys.83.71140.figure4</object-id><object-id xmlns:xlink="http://www.w3.org/1999/xlink" content-type="arpha" xlink:type="simple">68231F8A-79F1-508C-8278-9B6BCBF7547C</object-id><label>Figure 4.</label><caption><p>Morphological characters of <italic><tp:taxon-name><tp:taxon-name-part taxon-name-part-type="genus" reg="Coniochaeta">Coniochaeta</tp:taxon-name-part><tp:taxon-name-part taxon-name-part-type="species" reg="mongoliae">mongoliae</tp:taxon-name-part></tp:taxon-name></italic> sp. nov. (<abbrev xmlns:xlink="http://www.w3.org/1999/xlink" content-type="institution" xlink:title="Institute of Microbiology" id="ABBRID0EIXAI" xlink:type="simple">HMAS</abbrev> 350270) <bold>a, b</bold> cultures on <abbrev xmlns:xlink="http://www.w3.org/1999/xlink" xlink:title="potato dextrose agar" id="ABBRID0EPXAI" xlink:type="simple">PDA</abbrev> from the surface and reverse, <bold>c, d</bold> conidiogenous cells <bold>e, f</bold> chlamydospores <bold>g, h</bold> conidia. Scale bars: 10 μm.</p></caption><graphic xmlns:xlink="http://www.w3.org/1999/xlink" xlink:href="mycokeys-83-105-g003.jpg" position="float" orientation="portrait" xlink:type="simple" id="oo_586582.jpg"><uri content-type="original_file" xlink:type="simple">https://binary.pensoft.net/fig/586582</uri></graphic></fig></tp:treatment-sec></tp:taxon-treatment>
